# Supplementary material for: Retrospective evaluation of the morphometric properties of intact maxillary sinus using cone-beam computed tomography for sex estimation in an Indian population
Source: PeerJ. 2024 Mar 20;12:e16991. doi: 10.7717/peerj.16991 (PMC10960526; doi:10.7717/peerj.16991)
Supplement: Data S1 [file peerj-12-16991-s001.xlsx]

## Sheet: Raw Data Maxillary Sinus
Length					Width					Height					Volume
Male		Female			Male		Female			Male		Female			Male		Female
Left Side	Right Side	Left Side	Right Side		Left Side	Right Side	Left Side	Right Side		Left Side	Right Side	Left Side	Right Side		Left Side	Right Side	Left Side	Right Side
27.7603	36.6907	32.3724	35.0258		24.3735	19.8012	42.5262	28.7534		25.5453	30.7932	21.5686	24.7647		8642.15	11185.9	14846.5	12470.4
40.522	33.2779	33.6395	30.4451		34.8033	25.4492	27.3419	23.4652		24.6711	29.377	30.4696	28.2191		17396.8	12439.6	14012.5	10079.9
34.7384	39.0429	32.9307	31.936		34.6213	25.6832	26.5671	24.425		30.5184	32.127	28.6429	23.1101		18352	16107.6	12529.4	9013.36
36.7878	38.7611	33.3601	33.6619		34.257	22.8259	35.3874	25.0144		27.1963	30.7426	30.2336	31.1655		17136.9	13599.8	17845.8	13121.2
35.0524	32.919	31.2409	35.6695		31.2483	22.72	28.6458	24.1992		25.0444	29.0568	30.537	23.9239		13715.9	10866	13664.1	10325.2
31.4026	35.4757	31.2334	33.3323		34.056	23.4038	31.8556	21.4003		27.7665	24.646	25.6262	31.3854		14847.4	10231.4	12748.5	11194
37.1217	41.6321	34.3544	29.3103		35.3316	21.9526	22.9568	23.4053		32.3301	27.5661	25.2344	24.2905		21201.6	12596.8	9950.79	8331.83
32.0431	42.6562	30.9959	29.0266		33.5797	26.8484	21.3906	24.7952		25.6141	34.271	22.9621	27.654		13780.4	19624.5	7612.17	9951.56
35.2905	39.0242	29.6491	31.0152		35.924	29.0517	28.7276	27.0114		20.1793	28.2578	23.9855	28.0495		12791.4	16018.2	10214.8	11749.4
36.8004	29.6964	39.3253	33.9782		29.7536	24.901	29.1496	23.561		24.3805	29.0998	29.839	25.6088		13347.7	10759.2	17102.5	10250.7
30.767	33.7908	32.5233	29.8833		32.5106	25.1712	25.8594	18.6767		30.448	31.3303	28.1115	25.953		15227.8	13324.1	11821.4	7242.48
30.3625	34.4072	31.0922	34.7273		31.4387	25.9754	22.378	28.2993		31.2637	27.7987	28.51	31.5521		14921.5	12422.5	9918.36	15504.1
30.738	38.5958	27.3612	33.2778		31.5422	20.488	26.2448	24.4706		28.7528	24.6711	28.2701	32.5942		13938.5	9754.33	10150.2	13271.2
34.1066	31.2739	26.5024	31.7389		32.8993	25.2409	28.0858	23.3327		23.2781	26.1626	33.3947	25.8507		13060	10326.1	12428.5	9571.89
34.9	34.5325	28.2674	28.6379		29.9805	23.2612	24.9611	32.5677		28.2256	29.8357	26.0074	26.9481		14766.5	11983.1	9175.26	12566.9
36.5492	43.2973	28.5296	32.4521		35.0926	20.6032	28.8205	23.9348		26.1305	28.7955	26.9417	27.0073		16757.6	12843.6	11076.2	10488.8
34.6891	31.8107	26.6457	36.3446		33.6763	19.4862	24.9501	27.8945		25.7104	24.4601	29.7231	28.8414		15017.5	7581.01	9880.13	14619.9
37.0934	35.8375	30.8692	33.2326		34.3562	21.602	28.9266	22.1911		23.4493	24.469	33.1247	33.4933		14941.8	9471.48	14789.2	12350.1
39.921	32.3201	31.133	34.1064		29.9516	21.6139	35.2286	21.1964		29.0106	27.7407	34.6524	26.483		17344	9689.29	19002.9	9572.7
26.1104	30.7986	34.8504	33.8794		32.2199	27.9452	30.9791	24.4485		30.632	23.577	31.2469	29.0422		12885	10146	16867.6	12027.8
44.7903	32.9682	31.4741	31.1816		32.2152	23.1379	22.9787	27.8206		30.9701	28.2301	29.506	28.7472		22343.8	10767.2	10669.8	12469
34.1047	37.3292	29.8865	32.7949		32.1355	20.3811	26.5689	26.1918		30.1656	30.7299	24.3794	25.2893		16530.3	11689.8	9679.23	10861.2
33.9978	39.1254	34.9903	27.7111		32.9036	26.1499	31.6748	25.0765		28.3373	29.069	24.9857	32.664		15849.8	14870.6	13846	11349.1
31.6241	35.7366	31.4089	29.8023		31.1949	23.9068	30.4375	20.8751		26.9937	27.245	19.3818	30.7118		13314.8	11638.4	9264.59	9553.3
29.1594	39.2162	32.5779	28.5921		29.4437	15.8421	29.7081	28.5197		31.119	32.1367	23.8693	33.9809		13358.8	9982.71	11550.7	13854.6
37.2362	36.52	33.8262	36.1864		34.2518	25.7183	30.2997	21.6231		26.0535	26.5583	29.6781	23.6192		16614.4	12472.2	15208.9	9240.56
37.0839	29.9442	31.1877	33.158		32.2837	26.307	22.7392	21.5774		31.0623	25.5682	26.9621	23.6319		18594	10070.5	9560.54	8453.88
38.7398	46.0293	38.5663	30.4609		30.4361	24.3334	24.8722	26.1835		27.6831	30.4327	23.7385	27.6668		16320.4	17043.1	11385.3	11033.1
36.0291	31.8651	33.6233	35.0249		31.8529	22.4984	26.0954	27.5792		32.6356	26.3969	24.7699	24.6254		18726.8	9462.17	10866.7	11893.6
35.0411	33.5233	35.3848	30.1869		31.2924	24.0052	31.8586	28.437		26.6097	26.4745	28.0112	33.9717		14589.1	10652.5	15788.6	14581.1
32.5028	30.6664	36.1053	35.6173		34.3477	20.9552	28.3594	23.6797		31.507	32.7872	29.812	30.8786		17587.2	10534.9	15262.6	13021.6
27.8956	44.8564	33.0674	37.1438		32.367	26.1393	23.8356	25.8216		25.2553	30.5051	29.4076	28.546		11401.5	17883.9	11589.3	13689.4
31.9761	35.9132	36.4238	34.3217		35.1035	21.2905	34.2531	28.9147		26.5151	27.6407	29.1025	30.42		14881.3	10567.2	18154.5	15094.4
31.565	36.4547	40.2189	32.4882		37.7699	24.1006	26.4271	28.0519		20.9819	31.514	32.8765	27.5355		12507.4	13843.8	17471.7	12547.3
33.8105	47.4974	36.1795	30.5886		32.5247	23.6338	25.7649	24.9132		31.1642	28.6177	25.6628	30.1477		17135.3	16062.3	11960.9	11487.2
33.3689	33.2186	30.1065	30.3908		34.0934	24.8495	28.8273	24.5314		27.1	27.4045	27.6762	31.9231		15415.3	11310.7	12009.9	11899.8
28.9359	40.6405	32.4805	31.7321		33.1429	20.7166	35.789	25.7483		29.3512	27.4745	32.5214	32.4587		14074.2	11565.8	18902.2	13260.2
33.8049	39.5903	31.2851	28.8384		29.56	19.6279	27.5826	23.6555		29.6474	27.6444	29.8918	26.815		14812.9	10740.9	12897.2	9146.43
31.5563	34.8714	37.7884	31.1998		31.0594	24.5411	25.4952	24.919		27.7234	24.9323	34.5041	27.3288		13586.1	10668.3	16621	10623.6
26.465	41.1261	29.1715	32.6055		30.5241	20.098	32.1757	24.0428		25.9028	25.4684	31.9592	28.6687		10462.4	10525.5	14998.7	11237.1
43.0429	33.7052	35.082	34.119		31.7691	20.9391	26.8296	24.3549		24.5142	33.1777	25.2533	30.1151		16760.8	11707.7	11884.7	12512.3
29.9958	35.9152	30.257	33.2859		29.083	25.4202	31.0377	28.5531		27.5278	31.3262	32.2022	32.6673		12007.2	14300	15120.7	15523.8
37.6891	35.4359	37.9568	30.1494		32.3791	24.3339	24.5318	23.7035		27.0733	26.4208	32.1394	23.5008		16519.3	11391.2	14963.3	8397.35
39.5307	33.7049	30.2117	35.6528		32.36	24.8459	31.2172	23.0364		28.8905	29.4699	27.0894	31.0857		18478.5	12339.5	12774.3	12765.5
34.7069	38.0996	31.6835	33.223		29.6984	20.2028	25.2873	23.9442		24.3175	27.2306	30.8107	25.6246		12532.5	10480	12342.6	10192.2
27.7398	37.8315	31.6574	30.3613		32.4932	24.0001	30.6822	28.7035		30.4449	25.1162	25.1285	30.2577		13720.8	11402.2	12203.9	13184.4
36.1809	33.6518	30.9271	34.7326		30.0235	21.8921	25.206	21.9411		28.9716	25.1102	30.387	28.9864		15735.6	9249.46	11844.1	11044.9
32.1598	26.8251	40.2838	33.0608		33.7745	23.646	34.5724	23.297		28.7588	31.9295	32.0561	28.3728		15618.6	10126.5	22322.4	10926.6
30.7574	35.7501	31.48	33.2918		32.151	22.6607	29.2905	25.5222		29.9885	24.3497	27.9898	32.2786		14827.5	9863.11	12904.2	13713.2
33.2796	30.0922	34.2997	32.4718		32.1228	24.115	29.6441	24.1708		29.4663	23.6029	23.0089	32.972		15750.2	8564.03	11697.5	12939.3
35.0922	31.292	31.2896	36.4766		30.4968	24.3868	30.0804	24.5354		25.0895	27.7437	23.7177	27.6968		13425.4	10585.8	11161.6	12393.8
35.3001	32.4795	28.3013	29.5562		31.1117	20.3706	29.3142	25.1675		33.6137	30.3622	34.3812	29.4821		18458	10044.2	14261.8	10965.2
40.8848	29.4932	39.1033	29.9794		30.9268	23.3207	24.8019	25.6502		24.1329	29.7476	23.5887	27.5187		15257.2	10230.2	11438.5	10580.6
33.2588	31.7178	33.1327	36.0343		32.1041	23.6662	20.5014	23.0027		23.1541	24.7373	23.7298	33.9205		12361.3	9284.41	8059.44	14058.1
25.9968	30.8817	32.7591	30.7368		32.9038	29.4345	26.2062	22.2833		26.7718	26.6246	32.6244	27.8258		11450.2	12100.7	14003.9	9529.17
27.552	31.648	30.0038	31.6663		32.3339	26.4011	28.7727	28.5554		29.3363	28.1773	30.1223	24.4965		13067.3	11771.7	13002.1	11075.4
25.9676	39.9241	26.3994	31.095		31.2522	19.7969	27.708	27.5756		27.3179	33.722	29.6783	28.5323		11084.9	13326.5	10854.5	12232.7
31.1849	36.143	32.5897	31.0746		31.8732	29.4448	30.3305	24.2914		30.3392	23.9398	21.5135	20.0732		15078	12738.6	10632.6	7576.07
33.9141	42.6914	37.553	33.1975		32.3167	21.3861	25.564	24.2085		22.2575	26.8042	24.9312	30.8534		12197	12236.1	11967	12397.8
26.2517	38.2801	26.0379	33.6331		31.3962	23.8285	24.0869	24.103		28.3276	30.4808	29.526	31.2342		11673.9	13901.6	9258.96	12660.2
24.6384	32.81	31.1284	30.6359		32.5267	21.8361	31.5697	26.2677		31.4512	26.5132	23.6431	27.3523		12602.6	9497.6	11617.2	11005.6
35.2148	32.5965	34.3528	33.6495		32.8207	26.1635	19.044	24.4395		28.6617	30.5939	23.6027	25.5491		16563.2	13045.8	7720.62	10505.5
34.286	32.6037	27.038	33.6381		29.5591	19.156	23.9035	30.1264		31.1901	24.5419	31.3488	28.7772		15805	7663.9	10130.5	14581.4
35.5255	34.0823	32.1111	31.1298		32.5935	20.4991	31.4688	22.8971		29.0983	28.5073	23.2276	29.578		16846.5	9958.38	11735.7	10541.3
36.505	30.2659	25.3764	30.676		31.56	25.5356	26.9109	23.708		30.2479	28.8335	32.4996	29.6484		17424.3	11142.1	11097	10781.1
35.1699	35.6345	36.3566	33.1764		34.5114	20.6886	26.781	26.0962		30.0183	31.0622	31.2217	31.8586		18217.5	11449.9	15199.7	13791.2
31.4369	38.0293	34.5505	29.7392		33.2216	24.5756	22.505	23.7772		27.6957	26.2565	27.0108	29.3131		14462.4	12269.6	10501.2	10363.9
30.582	38.4779	37.0682	33.3333		34.153	26.599	28.9038	20.5684		28.1381	27.511	32.9809	22.8673		14694.7	14078.4	17668	7839.08
29.5101	30.311	33.7745	30.8452		32.1289	23.779	24.4564	22.672		28.9504	26.3018	26.4907	26.4211		13724.3	9478.7	10940.7	9238.45
35.0606	42.3283	37.5074	28.8973		31.2553	22.3799	34.0889	24.2065		28.2408	27.8003	22.369	27.9864		15473.6	13167.7	14300.3	9788.31
39.6457	39.6811	31.4482	32.3006		34.9638	25.4425	29.2709	21.3095		34.2033	24.6085	21.9938	30.4065		23705.7	12422.2	10122.8	10464.6
36.3982	39.5357	29.7176	29.203		31.4781	24.3578	29.0616	26.6737		29.4741	29.8391	29.163	26.8344		16884.9	14367.6	12593.1	10451.3
27.8764	40.0126	27.0304	30.7853		30.3028	23.1969	26.936	21.9341		28.5788	27.7326	25.533	24.6709		12070.7	12870.3	9295.16	8329.45
33.2239	37.4562	30.8684	33.5332		33.8596	25.934	28.0765	21.835		27.9868	26.3501	23.5796	25.8855		15741.9	12798.1	10218	9476.64
31.3893	32.3442	35.4484	33.629		33.3127	25.8595	35.4733	27.587		30.807	25.2159	26.9855	27.7921		16106.8	10545.3	16966.8	12891.7
29.3853	36.8241	36.3464	32.7244		29.5788	27.0963	30.558	25.8864		28.1901	23.1538	27.9523	27.6873		12251.1	11551.4	15522.9	11727.2
18.5963	39.9218	31.1847	34.7143		31.9016	25.4805	25.0184	24.9724		29.4857	29.9165	28.1194	28.0458		8746.22	15216	10969.3	12156.4
32.6074	33.8245	31.8756	33.7646		33.8266	19.0504	28.7583	23.3924		26.8344	28.1079	30.9074	23.7996		14799.1	9055.97	14166.2	9398.89
24.8428	39.5462	36.0264	35.463		33.2192	25.2367	30.5197	24.8685		28.9089	32.812	28.7864	23.9868		11928.7	16373.4	15825.6	10577.1
27.3796	26.1444	30.6236	32.5714		30.6147	18.9262	31.2943	25.6446		26.7319	25.0061	31.7285	25.112		11203.6	6186.67	15203.4	10487.8
27.8564	41.0791	30.6576	33.4742		29.88	26.8543	20.3791	24.2919		22.3583	25.9682	31.1233	28.3049		9304.95	14323.4	9722.51	11508.1
29.8226	33.3294	33.9324	31.6178		33.8548	22.6067	22.2929	22.5056		25.9659	29.914	24.9026	28.166		13108.1	11269.7	9418.8	10021.1
30.6741	33.3622	34.6384	30.3218		29.5287	23.8207	26.1047	25.9694		28.5237	35.5995	29.4037	29.2618		12917.9	14145.6	13293.8	11521
43.2141	32.1325	29.5425	31.5146		31.3777	18.5609	21.58	26.2403		26.9362	26.3035	25.8422	29.3797		18262.1	7843.8	8237.51	12147.8
39.9595	33.4946	28.9828	32.777		27.5672	23.5786	32.4183	24.48		30.5313	30.4047	31.0656	27.3109		16816.2	12006.1	14594.2	10956.9
27.2678	35.1123	34.3874	31.5638		33.1862	23.7415	17.0425	28.3892		28.6435	27.5001	21.8243	25.7018		12960	11462.3	6395.01	11515.3
33.0886	32.4592	35.7403	34.2179		30.179	24.946	27.5944	23.4628		32.9365	29.392	30.5729	26.1338		16444.9	11899.8	15076	10490.7
33.4148	37.0984	29.8409	29.408		31.9398	22.9369	31.6998	25.2213		30.7713	31.38	29.1015	32.2287		16420.5	13351	13764.3	11952.1
31.0924	32.7537	37.167	30.3702		35.1614	23.9722	29.9936	26.8258		28.7453	29.1647	25.2859	29.1621		15712.9	11449.7	14094	11879.3
34.9305	28.3467	29.4541	32.6191		32.7065	21.2785	35.9064	20.8456		29.5872	29.2311	29.8392	29.1806		16901	8815.76	15778.9	9920.88
34.8277	32.5551	31.4177	36.9762		29.5619	25.0869	26.7092	29.1781		28.4511	27.6017	27.774	34.1549		14646.3	11271.3	11653.1	18424.7
37.5656	45.2811	33.1237	33.2468		27.5672	26.1915	23.7567	22.5953		29.4687	25.8556	27.5905	30.0149		15258.6	15332.1	10855.6	11273.9
34.1017	38.7449	38.245	29.1783		32.6091	21.4899	29.7558	28.5387		29.8868	31.0834	30.8007	27.8083		16617.4	12940.4	17525.8	11578.1
35.1586	30.8088	38.469	32.3484		35.9901	23.5266	30.1933	23.6306		28.7313	26.6681	28.2972	29.6936		18177.8	9664.85	16433.7	11349
33.0663	29.9477	31.5036	31.3978		32.4702	20.596	29.4243	27.7721		26.4993	29.2364	26.9547	24.919		14225.8	9016.57	12493.1	10864.5
40.6215	28.7724	31.4141	34.7883		28.5553	29.6403	30.267	27.1043		30.6168	35.4798	28.3831	26.4999		17757.1	15129	13493.5	12493.5
37.6503	40.957	34.1348	35.6939		33.871	19.8036	30.4987	19.7407		26.0388	31.7264	30.048	26.6944		16603	12866.6	15641	9404.74
30.1654	33.7851	38.4344	33.7096		32.4126	20.9544	17.8858	25.6083		26.0815	31.3563	32.0997	31.2097		12750.4	11099.3	11033.1	13470.8
35.9071	40.8485	31.5224	34.1221		28.7337	24.4541	26.9767	24.595		25.5079	30.8165	26.5191	26.6942		13158.8	15391.5	11275.5	11201.3
34.0975	39.2656	23.5574	34.2836		33.3546	22.4546	26.1877	22.9816		30.5049	31.5348	31.8831	27.7127		17346.7	13902	9834.57	10917.3
32.8226	39.0796	33.0171	31.7594		35.1526	24.0202	30.7543	22.1388		30.5963	28.9148	23.4755	31.0663		17651	13571.2	11918.7	10921.6
34.2426	36.8104	31.8031	38.0027		28.5937	23.043	24.2137	23.314		31.4965	28.3339	31.5728	30.4804		15419.4	12016.7	12156.7	13502.7
36.4745	36.6088	35.5995	31.6008		31.1891	24.3132	30.1209	25.9174		23.075	27.1492	27.4172	32.6404		13125.1	12082.5	14699.6	13366.4
33.1934	35.3469	33.9372	32.2023		24.4126	25.7125	34.2941	27.4202		31.4053	26.6386	29.108	26.4805		12724.4	12105.3	16938.6	11691
39.724	35.5479	36.2073	29.4752		33.0663	28.1611	27.7657	23.0858		31.2303	26.3493	35.4462	25.2399		20510.8	13188.7	17817.4	8587.36
36.5894	39.0005	32.3786	32.1359		33.5456	21.1744	25.8324	24.6163		28.0453	27.3327	28.4944	30.7657		17211.6	11285.8	11916.6	12168.9
39.4504	38.5341	33.58	36.474		28.5778	25.1559	31.9853	23.2847		30.4175	28.908	24.0062	25.6842		17146.4	14011.1	12892.1	10906.6
33.5454	37.2498	31.2421	32.6537		32.2202	22.9005	31.0029	23.9526		31.7846	26.2401	32.7256	29.4165		17177	11191.9	15848.9	11503.9
27.8018	32.5628	31.9444	28.9428		35.9671	20.1233	26.2512	20.5583		24.8939	22.7934	28.5195	31.2678		12446.3	7467.94	11957.9	9302.38
33.8594	31.4381	36.8714	31.8762		36.6551	24.7926	30.5166	25.0298		26.7056	32.5648	28.7035	27.4835		16572.4	12691	16148.5	10963.9
36.0063	36.4288	28.2416	31.6068		35.448	25.3201	28.3883	26.5879		29.4624	26.8167	27.4927	23.274		18802.2	12367.6	11020.8	9779.26
32.2918	29.2401	29.7498	27.7754		29.0256	25.02	28.3536	24.3518		33.0777	25.0555	27.9725	26.6311		15501.7	9165.15	11797.6	9006.4
31.984	42.8675	28.2109	31.5469		33.6238	23.6439	25.7214	26.0264		32.773	25.4504	33.8273	29.3799		17622.5	12897.6	12272.9	12061.2
27.2938	34.4382	36.2307	34.3506		30.8561	24.5699	33.7508	24.9727		25.7316	32.5884	31.0288	23.819		10835.3	13787.2	18971.2	10216.3
34.4691	35.0976	30.1849	31.1361		34.2956	26.0887	26.0496	23.6345		28.9136	27.297	35.3293	26.5782		17089.9	12497.3	13889.8	9779.24
32.097	39.9884	39.9071	31.15		30.5806	20.559	30.0288	24.1257		32.8964	29.247	32.6676	26.1231		16144.7	12022.3	19573.8	9815.96
33.1297	39.834	32.7123	34.0328		31.9297	25.252	31.2408	28.1447		27.544	28.4686	25.9901	29.6644		14568.3	14318.1	13280.4	14206.9
29.3658	36.2739	29.0557	36.3309		29.8061	20.0363	37.4614	27.179		28.8938	28.3618	30.3319	25.9088		12645.1	10306.6	16507.6	12791.7
41.0866	44.1897	38.009	32.0995		29.7476	24.675	27.4805	24.6275		28.807	33.2552	28.7068	28.8267		17604.4	18130.4	14992.2	11394.2
38.1464	36.4914	35.3508	28.3661		29.977	22.7457	30.1024	26.535		29.6774	28.9949	27.5498	23.3215		16968.3	12033.3	14658.5	8776.97
26.7285	37.2603	39.2002	32.7275		32.1745	20.0059	25.9076	24.1132		28.8034	25.4175	28.3189	25.0666		12385.1	9473.43	14380.1	9890.86
32.5889	39.8514	36.058	32.5244		32.6672	24.8329	19.6955	22.8407		24.4701	35.3873	30.6344	28.4137		13025.3	17510	10878	10554
34.5039	33.5105	32.7743	30.8522		33.2799	21.2417	30.743	25.0347		28.9887	25.9727	25.2657	26.8845		16643.7	9243.96	12728.6	10382.5
37.8412	42.3436	31.7295	31.666		32.0079	25.8508	24.3577	21.533		32.4582	25.9129	32.1262	25.7364		19656.9	14182.3	12414.5	8774.36
34.1488	30.0421	38.1107	33.8235		35.5313	26.3308	20.2459	24.5001		25.6153	27.4011	32.1079	26.945		15540.2	10837.6	12387	11164.4
32.066	38.5803	35.2351	31.9234		32.5504	26.6608	29.4721	21.2222		30.0523	29.4912	26.0697	28.474		15683.7	15167	13536	9645.35
28.5202	39.2775	29.8485	31.98		35.2841	20.795	22.212	24.1728		21.9125	29.5003	25.0154	32.9651		11025.4	12047.6	8292.58	12741.8
31.9456	35.5124	36.8029	31.2174		31.3983	23.3215	29.5479	24.3574		25.6495	23.2636	33.0082	28.7871		12863.7	9633.44	17947.3	10944.5
31.4522	38.8059	29.5967	32.6429		29.1291	23.6648	29.8334	30.089		31.4552	28.965	28.216	27.031		14409.2	13299.7	12457	13274.8
28.9874	28.2784	29.271	33.7425		35.063	24.1165	21.9523	24.302		34.3627	26.0391	32.1738	24.0166		17462.9	8879.04	10336.9	9846.92
32.2422	32.8606	33.3731	34.9913		31.9741	19.1033	25.3649	25.4759		29.0175	29.2323	26.1534	25.4652		14957.3	9175.21	11069.5	11350.3
39.5161	33.089	29.3424	32.3958		34.4518	23.0904	23.0332	25.0287		28.1038	29.208	29.9475	30.9833		19130.3	11158	10120	12561
26.0774	34.1856	34.6915	29.6714		28.5376	25.2072	26.5087	26.9119		24.7943	29.1965	27.0987	29.724		9225.8	12579.7	12460.4	11867.6
27.4146	40.2487	29.6823	33.9739		35.7098	26.2768	35.9471	25.9376		31.0123	28.5764	25.249	26.4179		15180.1	15111.3	13470.2	11639.8
36.7124	34.2935	37.4584	29.661		31.8929	26.8014	30.2606	24.2413		27.9427	29.2548	31.3479	26.939		16358.6	13444.2	17766.6	9684.87
34.1574	32.9912	31.4679	29.9509		29.9597	21.8382	22.5406	22.7165		26.4043	32.8035	30.1029	28.9526		13510.4	11816.9	10676.1	9849.39
38.197	36.3839	30.7545	28.6612		34.4403	22.5468	33.1957	22.0793		25.6198	23.8734	31.3229	28.0215		16851.7	9792.13	15989.1	8866.26
32.1471	41.208	37.7368	33.2558		34.5995	26.3123	19.2796	19.9075		27.8026	27.9861	30.2519	28.0535		15462.1	15172.3	11004.9	9286.29
36.4238	32.3512	32.8921	36.1405		33.2172	22.077	26.988	25.3162		32.1606	32.4737	30.2917	28.1989		19455.5	11596.6	13444.8	12900.2
39.8134	31.5329	37.4974	31.9097		33.1629	23.6051	24.5757	29.6394		26.2247	28.4182	28.4518	29.6414		17312.6	10576.4	13109.5	14017.2
37.744	32.7446	30.3026	33.7421		28.2643	19.8489	27.3615	26.1278		26.8689	24.6595	22.4859	23.439		14332	8013.67	9321.79	10332
33.3451	37.0157	31.5039	35.0997		30.3375	23.8573	29.9274	26.0729		29.34	27.7312	29.7447	25.0206		14840.3	12244.6	14022.1	11448.8
31.2206	35.3467	34.9705	36.128		33.7453	26.3873	30.5477	22.5816		23.9962	29.5652	30.0977	28.7657		12640.6	13787.8	16076.2	11733.9
40.7206	37.8771	31.8799	32.2432		32.2503	22.4566	28.5515	28.0107		28.8515	33.5734	29.3048	27.4136		18944.6	14278.6	13336.9	12379.4
26.6069	32.3012	32.4736	31.7482		33.1836	22.55	35.6082	26.9165		28.0747	24.8669	24.9406	24.8837		12393.7	9056.4	14419.8	10632.2
36.3405	35.357	34.8258	31.3341		32.2035	25.5022	22.6285	23.9709		30.8712	30.8033	27.3584	27.737		18064.2	13887.4	10780	10416.7
33.3779	25.5177	33.5521	35.6919		29.4227	19.0308	26.5754	27.1018		24.3646	25.6495	22.633	33.0916		11963.8	6228	10090.5	16005
26.0825	40.6893	32.6644	33.3179		35.8013	24.7823	30.597	24.5314		31.3717	29.5487	27.5314	26.6407		14647.3	14898.1	13757.9	10887.2
30.8659	35.2638	32.583	32.9586		33.5894	27.0698	33.0691	22.6567		29.391	29.1393	32.2702	29.1039		15235.8	13908	17385.5	10866.4
30.6189	40.6764	37.9226	33.6055		33.2059	26.2104	22.6191	23.9775		31.0195	28.0384	33.1656	26.5296		15769.2	14946.5	14224.3	10688.5
37.6072	36.6183	31.664	29.4765		28.1259	20.0174	26.6102	26.6939		27.5833	27.9704	25.3626	33.2531		14587.9	10251.2	10685.1	13082.5
33.9176	38.0425	27.9065	31.7181		34.2516	21.3799	26.3906	23.853		28.2888	26.4744	27.4183	27.9901		16432	10766.4	10096.3	10588.3
31.565	36.4547	40.2189	32.4882		30.9264	22.0026	27.344	23.048		30.2125	26.4182	25.4639	23.9326		14746.6	10595	14001.9	8960.22
39.6457	39.6811	31.4482	32.3006		30.3192	16.9579	29.8821	25.3959		24.6709	27.2673	29.2938	29.4244		14827.5	9174.21	13764.2	12068.5
33.0886	32.4592	35.7403	34.2179		32.0539	27.3681	22.6679	25.0866		26.3561	27.8957	25.4402	26.0827		13976.9	12390.5	10305.3	11194.9
33.1297	39.834	32.7123	34.0328		31.7171	25.6107	26.7124	23.9892		29.5921	29.0098	27.3962	26.1615		15547.3	14797.6	11969.7	10679.4
37.8412	42.3436	31.7295	31.666		27.9955	24.8506	22.9818	23.2336		23.5014	27.5692	31.9289	25.4752		12448.5	14505	11641.2	9371.25
36.7124	34.2935	37.4584	29.661		32.9851	20.5562	24.9238	26.1666		28.7524	22.95	24.5028	26.4814		17409	8089.23	11438	10276.5
36.7124	34.2935	37.4584	29.661		34.4555	25.6611	24.1844	27.661		28.7615	27.6219	34.0015	24.6568		18190.9	12153.7	15401.1	10114.9
